# Supplementary material for: Paratuberculosis, Animal Welfare and Biosecurity: A Survey in 33 Northern Italy Dairy Goat Farms
Source: Animals (Basel). 2023 Jul 18;13(14):2346. doi: 10.3390/ani13142346 (PMC10376716; doi:10.3390/ani13142346)
Supplement: Supplementary file 1 [file animals-13-02346-s001.zip]

Archive with 1 entries (1 files):
- animals-2369429-supplementary.pdf
